# Supplementary material for: An Introductory Point-of-Care Ultrasound Curriculum for an Anesthesiology Residency Program
Source: MedEdPORTAL. 2022 Dec 23;18:11291. doi: 10.15766/mep_2374-8265.11291 (PMC9780414; doi:10.15766/mep_2374-8265.11291)
Supplement: Supplementary file 1 — Ultrasound Basics.pptxLung Ultrasound.pptxCardiac Ultrasound.pptxVascular Access Ultrasound.pptxAirway Ultrasound.pptxAbdominal Ultrasound.pptxNeuraxial Ultrasound.pptxChecklist for POCUS Scanning.docxPOCUS CA1 Curriculum Pretest.pptxPOCUS CA1 Curriculum Posttest.pptxPOCUS Survey.docx [file mep_2374-8265.11291-s001.zip]

Archive with 12 entries (12 files):
- _Educational Summary Report_11291.pdf
- A. Ultrasound Basics.pptx
- B. Lung Ultrasound.pptx
- C. Cardiac Ultrasound.pptx
- D. Vascular Access Ultrasound.pptx
- E. Airway Ultrasound.pptx
- F. Abdominal Ultrasound.pptx
- G. Neuraxial Ultrasound.pptx
- H. Checklist for POCUS Scanning.docx
- I. POCUS CA1 Curriculum Pretest.pptx
- J. POCUS CA1 Curriculum Posttest.pptx
- K. POCUS Survey.docx
